# Supplementary material for: Synthesis, Regulation and Degradation of Carotenoids Under Low Level UV-B Radiation in the Filamentous Cyanobacterium Chlorogloeopsis fritschii PCC 6912
Source: Front Microbiol. 2020 Feb 12;11:163. doi: 10.3389/fmicb.2020.00163 (PMC7029182; doi:10.3389/fmicb.2020.00163)
Supplement: TABLE S2 — C. fritschii carotenoid related gene expression in UV supplemented white light. [file Table_2.xlsx]

## Sheet: _xltb_storage_
XL Toolbox Settings
	export_preset	<?xml version="1.0" encoding="utf-16"?>_x000D_ <Preset xmlns:xsi="http://www.w3.org/2001/XMLSchema-instance" xmlns:xsd="http://www.w3.org/2001/XMLSchema">_x000D_ <Name>Tiff, 600 dpi, RGB, White canvas</Name>_x000D_ <Dpi>600</Dpi>_x000D_ <FileType>Tiff</FileType>_x000D_ <ColorSpace>Rgb</ColorSpace>_x000D_ <Transparency>TransparentCanvas</Transparency>_x000D_ <UseColorProfile>false</UseColorProfile…
	export_path	\\tawe_dfs\users_staff\SFS3\C.A.Llewellyn\Documents\UV and NR cool data\FINAL FRONTIERS Carot UV paper OCT 2019\1 12 2019\aSupplementary S1_gene exp.tif

## Sheet: Table
		Table S2: Chlorogloeopsis fritschii PCC 6912 carotenoid related gene expression in UV supplemented white light
			Product accession	Gene name	Kegg-Description	Genomic Scaffold	start	end	strand	protein (aa)	Base mean	B mean	C mean	log2Fold change	Fold change	lfcSE	stat	pvalue	padj
		The MEP pathway from pyruvate to geranylgeranyl diphosphate
			WP_016873112.1	dxs	K01662 dxs; 1-deoxy-D-xylulose-5-phosphate synthase [EC:2.2.1.7]	AJLN01000037	95985	97892	+	635
			WP_016872446.1	dxr	K00099 dxr; 1-deoxy-D-xylulose-5-phosphate reductoisomerase [EC:1.1.1.267]	AJLN01000085	91367	92563	+	398
			WP_016872675.1	ispD	K00991 ispD; 2-C-methyl-D-erythritol 4-phosphate cytidylyltransferase [EC:2.7.7.60]	AJLN01000084	19166	19855	+	229
			WP_016876009.1	ispE	K00919 ispE; 4-diphosphocytidyl-2-C-methyl-D-erythritol Kinase [EC:2.7.1.148]	AJLN01000093	24021	24974	-	317	139.824	68.6138	161.965	-1.47016	2.16137	0.209588	7.01451	2.30752e-12	1.40594e-11
			WP_016875497.1	ispF	K01770 ispF; 2-C-methyl-D-erythritol 2,4-cyclodiphosphate synthase [EC:4.6.1.12]	AJLN01000100	182366	182845	+	159
			WP_016872669.1	gcpE	K03526 gcpE, ispG; (E)-4-hydroxy-3-methylbut-2-enyl-diphosphate synthase [EC:1.17.7.1 1.17.7.3]	AJLN01000084	24403	25629	+	408	872.364	1079.9	824.996	0.871426	0.759384	0.134937	-6.45801	1.06092e-10	5.75035e-10
			WP_016872697.1	ispH	K03527 ispH, lytB; 4-hydroxy-3-methylbut-2-en-1-yl diphosphate reductase [EC:1.17.7.4]	AJLN01000083	41010	42218	-	402
			WP_016874015.1	idi	K01823 idi, IDI; isopentenyl-diphosphate Delta-isomerase [EC:5.3.3.2]	AJLN01000049	11177	12226	-	349	121.612	148.927	105.545	0.496566	0.246578	0.215757	-2.30151	0.0213629	0.0424275
		Carotenoid biosynthesis from GGPP to lycopene
			WP_016875703.1	GGPS	K13789 GGPS; geranylgeranyl diphosphate synthase, type II [EC:2.5.1.1 2.5.1.10 2.5.1.29]	AJLN01000098	94572	95498	-	308
			WP_016875938.1	crtB	K02291 crtB; phytoene synthase [EC:2.5.1.32]	AJLN01000094	25000	25932	+	310	743.318	1319.7	549.806	2.67919	7.17806	0.156448	-17.1252	9.63513e-66	2.75105e-64
			WP_016878380.1	FDFT	K00801 FDFT1; farnesyl-diphosphate farnesyltransferase [EC:2.5.1.21]	AJLN01000119	3453	4271	-	272	89.2507	43.7835	101.227	-1.47621	2.17919	0.245812	6.00543	1.90831e-09	9.43647e-09
			WP_016875939.1	PDS	K02293 PDS, crtP; 15-cis-phytoene desaturase [EC:1.3.5.5]	AJLN01000094	23550	25016	+	488	2276.81	4126.33	1609.66	2.72782	7.44102	0.131272	-20.7799	6.58622e-96	3.0164e-94
			WP_016872384.1	ZDS	K00514 ZDS, crtQ; zeta-carotene desaturase [EC:1.3.5.6]	AJLN01000085	167023	168462	-	479	266.569	412.971	214.957	1.67231	2.79661	0.170235	-9.8235	8.91933e-23	8.95081e-22
			WP_016872799.1	crtH	K09835 crtISO, crtH; prolycopene isomerase [EC:5.2.1.13]	AJLN01000081	51947	53482	+	511
			WP_016873948.1	crtI	COG1233 bacterial phytoene desaturase	AJLN01000049	89227	90777	+	516	49.4144	62.8847	48.3323	0.817305	0.667988	0.315192	-2.59304	0.00951321	0.0206877
			WP_016874846.1	crtI	COG1233 bacterial phytoene desaturase	AJLN01000111	14696	16249	+	517	149.623	218.588	125.937	1.29971	1.68925	0.205483	-6.32514	2.52999e-10	1.33112e-09
		Cyclization and classic carotenoid ring substitutions
			WP_016876276.1	cruA	K14605 cruA; lycopene cyclase CruA [EC:5.5.1.19]	AJLN01000071	8138	10240	+	700	134.169	178.638	122.034	0.844335	0.712902	0.215694	-3.9145	9.0591e-05	0.000277173
			WP_026087639.1	cruP	K14606 cruP; lycopene cyclase CruP [EC:5.5.1.19]	AJLN01000061	56446	57999	-	517
			WP_016878173.1	crtO	K02292 crtO; beta-carotene Ketolase (CrtO type)	AJLN01000087	14657	16354	+	565
			WP_016878174.1	crtO	K02292 crtO; beta-carotene Ketolase (CrtO type)	AJLN01000087	16717	18411	+	564	59.8209	30.1191	73.8424	-1.27317	1.62097	0.30832	4.12939	3.63734e-05	0.00011758
			WP_016873959.1	crtW	K09836 crtW; beta-carotene Ketolase (CrtW type)	AJLN01000049	76222	77034	-	270
			WP_016874500.1	crtW	K09836 crtW; beta-carotene Ketolase (CrtW type)	AJLN01000116	319714	320499	-	261	26.8461	42.7545	24.0709	4.05612	16.4521	0.611046	-6.63799	3.17984e-11	1.80077e-10
			WP_016877486.1	crtR	K02294 crtR; beta-carotene hydroxylase [EC:1.14.13.-]	AJLN01000015	126031	126843	+	270
			WP_016874731.1	crtR	K02294 crtR; beta-carotene hydroxylase [EC:1.14.13.-]	AJLN01000116	43328	44227	+	299	388.308	664.913	290.102	2.334	5.44757	0.165452	-14.1068	3.44849e-45	6.59173e-44
			WP_016872796.1	crtG	no KO assigned | crtG; 2,2'- beta-hydroxylase	AJLN01000081	54729	55550	-	273	93.7726	119.026	84.3386	0.745825	0.556254	0.232394	-3.20931	0.00133052	0.00340566
		Carotenoid modifications
			WP_016873506.1	CruF	K08977 cruF; bisanhydrobacterioruberin hydratase [EC:4.2.1.161]	AJLN01000045	65296	66204	+	302	831.38	950.658	636.061	2.56492	6.57883	0.149458	-17.1615	5.15783e-66	1.47887e-64
			WP_016873507.1	CruG	K00721 DPM1, cruG; dolichol-phosphate mannosyltransferase [EC:2.4.1.83]	AJLN01000045	66351	67565	+	404	447.699	917.594	273.977	4.28528	18.3636	0.212645	-20.1522	2.57228e-90	1.09026e-88
			WP_016874852.1	CrtD	K09845 crtD; 1-hydroxycarotenoid 3,4-desaturase [EC:1.3.99.27]	AJLN01000111	7424	8947	-	507	32.9272	54.3424	25.8987	1.42941	2.0432	0.400582	-3.56832	0.000359275	0.00100678
			WP_016877705.1	crtU	K09879 carotenoid phi-ring synthase / carotenoid chi-ring synthase [EC:1.3.99.39 1.3.99.40]	AJLN01000132	6176	7687	-	503	110.035	89.6618	123.394	-0.632372	0.399894	0.232943	2.71471	0.00663337	0.0149591
			WP_016877491.1	crtX	K14596 crtX; zeaxanthin glucosyltransferase [EC:2.4.1.276]	AJLN01000015	131447	132721	+	424
			WP_016873303.1	crtX	K14596 crtX; zeaxanthin glucosyltransferase [EC:2.4.1.276]	AJLN01000040	95294	96565	+	423	119.003	149.552	107.739	0.6339	0.401829	0.214265	-2.95849	0.0030915	0.0074572
			WP_016873960.1	crtX	K14596 crtX; zeaxanthin glucosyltransferase [EC:2.4.1.276]	AJLN01000049	74921	76198	-	425
			WP_016874114.1	crtX	K14596 crtX; zeaxanthin glucosyltransferase [EC:2.4.1.276]	AJLN01000116	770891	772174	+	427
			WP_016874320.1	ntcA	K21561 ntcA; CRP/FNR family transcriptional regulator, global nitrogen regulator	AJLN01000116	524687	525358	+	223	262.53	198.699	289.343	-0.57142	0.326521	0.167898	3.40339	0.000665562	0.00179234
		Carotenoid degradation
			WP_016874878.1	CCD	K11159; carotenoid cleavage dioxygenase	AJLN01000110	10565	11971	+	468	191.497	257.519	174.786	1.06704	1.13857	0.189228	-5.6389	1.71139e-08	7.84847e-08
			WP_016877082.1	RPE65	K11158: RPE65; retinoid isomerohydrolase / lutein isomerase [EC:3.1.1.64 5.3.3.22]	AJLN01000061	146408	147844	-	478	214.583	133.279	248.616	-1.14094	1.30174	0.191312	5.96374	2.46526e-09	1.21115e-08
			WP_016873878.1	RPE65	K11158: RPE65; retinoid isomerohydrolase / lutein isomerase [EC:3.1.1.64 5.3.3.22]	AJLN01000050	68815	70905	+	696
			WP_016873305.1	RETSAT	K09516 RETSAT; all-trans-retinol 13,14-reductase [EC:1.3.99.23]	AJLN01000040	98487	100046	-	519	381.66	67.3812	465.3	-3.51593	12.3618	0.193509	18.1694	9.02037e-74	2.94522e-72
			WP_026087737.1	diox1	K00464 diox1; all-trans-8'-apo-beta-carotenal 15,15'-oxygenase [EC:1.13.11.75]	AJLN01000067	12110	13600	-	496
			WP_016878062.1	diox1	K00464 carotenoid oxygenase: all-trans-8'-apo-beta-carotenal 15,15'-oxygenase [EC:1.13.11.75]	AJLN01000141	49274	50776	+	500	317.308	535.502	244.439	-2.19619	4.82323	0.173156	-12.6833	7.3214e-37	1.12779e-35
			WP_016874813.1	ALDH	K00128 aldehyde dehydrogenase (NAD+) [EC:1.2.1.3]	AJLN01000113	3492	4961	+	489	2300.46	284.481	3130.5	3.93967	15.521	0.137789	28.592	8.44013e-180	9.44187e-178
			WP_016878066.1	CYP120	no KO assigned | CYP120 cytochrome P450-dependent oxidase	AJLN01000141	54628	55962	-	444
		NPQ related carotenoid binding proteins
			WP_016875600.1	OCP	no KO assigned | orange carotenoid-binding protein	AJLN01000100	76206	77165	-	319	125.832	224.906	87.9353	3.1899	10.1755	0.286619	-11.1294	9.02448e-29	1.10364e-27
			WP_016875601.1	FRP	no KO assigned | frp; fluorescence recovery protein	AJLN01000100	75747	76073	-	108	6.28438	10.3223	5.31445	2.70561	7.32035	0.931092	-2.90585	0.00366258	0.00865739
			WP_016872658.1	OCctp	no KO assigned | orange carotenoid-binding protein C -terminal	AJLN01000084	35433	35858	-	141	72.8441	41.8552	81.6278	-1.39297	1.94037	0.260418	5.34897	8.84558e-08	3.81798e-07
			WP_016877404.1	HCP1	no KO assigned | orange carotenoid-binding protein N -terminal	AJLN01000051	34437	34928	-	163	139.33	96.99	147.278	-0.922329	0.850691	0.207446	4.44612	8.7434e-06	3.02254e-05
			WP_016874882.1	HCP2	no KO assigned | orange carotenoid-binding protein N -terminal	AJLN01000110	5980	6435	-	151	145.7	87.2006	166.543	-1.24298	1.54501	0.203887	6.09644	1.08458e-09	5.44607e-09
			WP_016872653.1	HCP3	no KO assigned | orange carotenoid-binding protein N -terminal	AJLN01000084	39133	39663	+	176	355.18	128.69	418.435	-2.15756	4.65506	0.166189	12.9826	1.53592e-38	2.48958e-37
			WP_016872657.1	HCP4	no KO assigned | orange carotenoid-binding protein N -terminal	AJLN01000084	36077	36595	-	172	404.817	447.587	388.98	0.404045	0.163252	0.147118	-2.74641	0.00602521	0.0136829
